# Supplementary material for: Sense of belonging within the graduate community of a research-focused STEM department: Quantitative assessment using a visual narrative and item response theory
Source: PLoS One. 2020 May 21;15(5):e0233431. doi: 10.1371/journal.pone.0233431 (PMC7241794; doi:10.1371/journal.pone.0233431)
Supplement: S1 Dataset — Includes all data necessary for replicating the partial credit model analysis for graduate student and postdoctoral respondents. (XLSX) [file pone.0233431.s002.xlsx]

## Sheet: Sheet1
	SB Survey Items, Graduate Student and Postdoctoral Researcher Data
	GP 1	GP 2	GP 3	GP 4	GP 5	GP 6	GP 7	GP 8	GP 9	GP 10	GP 11	GP 12	GP 13
Respondent	Better Grades	Smart Enough	Hardships	Social Support	Happy	Teaching	Productive	Scholar	Group	Hall	Outsider	Value	Independent
1	3	2	2	3	3	2	2	4	4	3	4	4	4
2	3	1	4	3	4	4	4	2	4	2	3	1	3
3	1	1	0	4	3	4	2	0	3	1	1	.	1
4	0	1	2	2	2	4	1	4	4	1	4	2	2
5	1	3	1	4	2	4	2	3	4	3	4	1	4
6	1	1	2	2	2	1	0	1	2	1	1	2	1
7	0	2	2	4	3	4	1	3	4	4	4	2	2
8	2	3	4	3	3	4	1	3	4	3	3	3	3
9	1	2	0	4	2	4	0	3	.	3	0	.	1
10	0	1	2	2	3	4	3	3	4	3	3	1	3
11	3	2	0	1	2	3	2	3	3	0	1	2	2
12	1	2	4	3	3	4	1	2	4	1	4	3	2
13	1	3	.	3	3	3	1	2	2	2	3	3	2
14	0	0	3	2	2	.	0	1	3	2	0	4	2
15	0	1	0	1	2	.	2	3	3	2	3	1	2
16	4	0	2	1	1	4	0	4	4	2	0	3	0
17	3	2	1	1	3	3	2	3	2	2	2	2	3
18	2	0	0	1	0	3	0	0	2	1	1	0	1
19	.	.	2	1	1	.	2	3	3	1	2	1	3
20	1	1	3	1	1	4	2	3	3	0	1	2	2
21	1	2	3	3	3	4	1	2	4	2	3	2	2
22	0	0	0	2	1	4	1	1	3	2	0	3	1
23	2	1	2	3	3	3	1	1	3	1	3	3	2
24	0	1	2	2	2	1	2	3	3	3	1	0	2
25	2	1	4	0	3	4	3	.	2	0	4	2	0
26	1	2	3	3	2	4	1	2	4	2	2	3	2
27	2	3	1	3	2	4	1	3	1	1	2	3	3
28	1	2	2	3	2	3	2	2	4	2	2	2	2
29	4	3	2	3	3	3	1	4	4	3	3	3	3
30	0	0	0	3	1	4	1	2	4	0	0	2	1
31	1	1	3	2	2	3	1	2	3	1	1	3	2
32	2	2	2	3	2	3	2	2	3	2	3	3	2
33	4	4	4	4	3	4	4	3	2	1	4	2	3
34	1	0	0	3	0	2	2	1	4	4	0	1	2
35	1	2	4	2	3	4	0	3	2	2	1	2	2
36	3	0	1	1	0	4	0	0	4	1	1	0	0
37	4	1	0	4	3	3	0	1	4	2	2	4	2
38	1	2	1	2	1	3	1	1	2	0	2	1	1
39	4	4	0	3	3	3	2	3	4	4	3	3	3
40	3	0	0	2	0	4	0	2	4	2	1	0	0
41	0	1	1	4	4	4	1	.	4	0	2	4	3
42	3	2	2	3	2	3	3	2	4	2	3	2	2
43	0	0	2	3	2	2	0	3	4	1	2	0	1
44	1	2	2	4	3	4	2	2	3	3	4	4	3
45	1	1	0	0	1	4	0	3	2	1	0	2	2
46	0	1	1	4	4	4	1	2	4	1	3	3	2
47	3	2	1	4	2	4	0	3	4	1	2	2	1
48	4	4	3	2	3	4	3	3	2	2	4	3	3
49	0	0	2	4	1	4	2	3	4	2	1	1	3
50	2	1	1	4	1	2	1	2	2	0	2	1	1
51	2	2	1	1	2	3	1	3	4	1	2	2	2
52	1	2	1	2	1	4	2	3	1	0	2	1	2
53	1	1	1	3	2	3	1	2	3	1	2	3	2
54	4	2	1	3	.	4	1	3	1	1	3	0	3
55	4	2	4	3	3	4	1	4	4	0	2	2	1
56	1	0	2	2	3	4	0	3	4	3	4	4	2
57	0	0	0	4	4	3	0	2	3	1	2	2	0
58	1	3	2	3	2	4	1	3	4	2	4	1	2
59	3	3	3	2	2	4	1	3	2	1	1	2	3
60	2	1	3	1	3	3	1	2	4	0	2	2	2
61	1	2	3	3	2	4	1	1	2	0	3	2	2
62	2	2	2	3	3	2	2	2	3	2	3	2	3
63	3	2	4	3	3	3	2	4	3	1	4	2	2
64	4	4	4	2	0	4	4	4	4	0	4	2	4
65	1	0	2	2	1	3	1	1	4	1	2	2	1
66	3	1	4	3	2	4	2	3	4	1	2	3	3
67	1	3	0	1	0	0	0	2	3	3	0	1	2
68	.	2	3	2	2	.	1	2	3	0	2	1	1
69	0	0	0	0	0	3	0	.	.	.	0	.	.
70	3	3	4	0	2	4	2	3	2	0	4	3	3
71	1	1	2	2	2	.	0	2	3	1	2	3	2
72	3	3	2	4	3	4	1	2	4	2	3	2	2
73	1	1	1	1	2	3	1	2	3	1	2	3	2
74	0	0	4	3	3	4	0	3	4	1	3	3	1
75	0	1	4	1	2	4	1	3	3	1	4	3	2
76	1	0	2	3	2	4	0	1	3	0	0	2	1
77	1	2	3	4	4	4	1	.	4	1	2	4	3
78	2	2	2	2	0	4	2	2	0	0	0	0	2
79	1	2	4	3	3	2	2	.	2	0	3	3	1
80	4	4	3	3	2	3	0	3	4	2	4	2	2
81	1	0	1	3	3	4	0	1	3	0	0	4	1
82	2	3	3	1	3	3	2	3	4	1	3	4	4
83	0	1	4	4	4	4	1	2	4	1	4	1	1
84	2	3	2	3	4	4	2	3	4	2	2	3	4
85	0	1	1	0	1	2	0	2	2	2	0	2	1
86	4	3	3	2	2	2	1	2	2	2	4	2	2
87	2	2	2	1	2	2	2	3	3	0	3	1	3
88	.	1	0	3	1	4	0	2	1	0	1	2	0
89	0	1	0	3	2	4	0	2	4	0	0	3	1
90	4	4	4	4	4	4	2	4	4	0	4	3	3
91	1	1	1	3	2	3	0	2	3	1	1	3	1
92	2	0	2	4	3	3	0	3	4	2	2	3	2
93	4	4	4	2	3	4	4	3	4	0	4	3	4
94	1	0	3	3	3	3	2	3	2	0	2	4	2
95	4	4	2	3	2	3	1	.	3	1	4	3	2
96	1	0	2	3	3	3	0	3	3	1	1	2	2
97	1	0	1	2	2	4	0	1	3	3	3	1	0
98	0	0	0	1	2	0	1	3	1	1	1	1	2
99	1	2	4	3	3	2	0	2	4	4	2	3	3
100	2	4	4	2	4	4	2	4	4	2	3	4	4
101	1	1	2	2	2	2	2	2	3	1	2	1	2
102	3	3	3	3	3	4	2	3	4	2	3	4	2
103	2	2	2	2	2	3	3	3	4	1	1	2	1
104	3	1	2	.	3	.	2	2	3	3	3	.	2
105	1	1	2	1	3	.	1	2	3	0	2	3	1
106	0	2	2	2	2	4	0	2	4	4	3	2	2
107	3	1	1	2	1	3	1	3	3	2	1	1	2
108	4	3	2	2	3	3	3	3	2	2	3	3	3
109	2	3	2	3	2	4	2	3	4	3	.	3	2
110	2	4	1	1	2	4	3	3	3	3	1	3	2
111	0	1	2	3	2	4	2	3	4	1	1	3	1
112	0	2	0	1	1	1	0	1	1	0	1	1	0
113	0	1	1	2	3	3	1	2	4	2	2	3	2
114	2	4	4	4	3	4	3	4	3	3	3	4	3
115	2	2	0	0	0	4	2	0	0	0	4	1	1
116	1	1	0	0	0	2	0	2	3	0	0	3	1
117	0	2	4	0	1	4	0	4	4	2	2	4	2
118	4	2	3	2	2	4	4	2	3	0	4	2	2
119	1	1	2	3	2	4	1	3	2	1	2	3	2
120	1	0	3	4	1	4	0	1	4	4	2	2	1
121	2	1	1	3	3	3	2	2	4	0	2	3	3
122	3	4	3	1	2	4	1	3	4	4	3	3	3
123	0	0	1	3	2	4	1	1	2	3	3	3	0
124	3	2	2	2	2	4	1	2	4	3	2	2	1
125	1	0	2	2	3	4	0	3	2	2	2	3	3
126	1	3	3	2	3	4	2	2	4	2	3	3	3
127	2	3	4	2	3	4	1	3	4	3	4	3	3
128	2	2	3	4	3	4	2	3	4	2	3	3	3
129	.	1	2	3	2	3	1	3	4	3	1	3	2
130	3	2	2	1	2	3	1	2	1	0	1	3	2
131	2	4	2	1	2	4	1	3	3	0	4	3	1
132	0	0	0	2	1	2	1	2	2	0	1	3	1
133	2	1	2	2	3	3	2	3	3	1	2	1	2
134	3	3	3	1	2	3	2	3	3	2	3	3	2
135	4	2	2	3	2	4	2	4	4	1	2	2	2
136	3	3	3	1	2	3	2	2	2	2	2	2	1
137	4	4	2	2	2	4	3	3	2	3	2	3	3
138	1	0	0	2	1	4	2	3	.	.	0	.	1
139	1	1	.	3	1	4	2	1	3	0	2	2	1
140	4	4	4	4	3	4	4	3	4	2	4	3	4
141	2	1	2	3	1	4	1	1	3	3	2	1	1
142	2	2	4	3	3	4	2	3	4	0	4	3	1
143	2	0	1	0	1	3	0	1	2	0	1	2	1
144	2	2	1	.	3	3	1	2	.	.	.	.	.
145	3	1	0	4	4	4	2	2	4	3	1	3	2
146	1	1	3	.	2	3	2	3	3	1	2	2	2
147	4	4	2	3	3	2	2	3	4	4	4	3	2
148	2	3	2	2	3	3	1	3	4	1	2	2	2
149	2	3	3	3	3	4	2	3	4	4	4	3	3
150	2	4	3	1	4	4	2	.	2	0	4	3	3
151	2	2	2	2	2	3	3	2	3	1	3	2	2
152	0	2	3	3	2	3	0	2	4	1	3	2	0
153	1	2	0	4	2	4	2	3	2	1	3	1	3
154	3	3	1	1	2	3	1	3	2	2	2	2	2
155	3	2	3	1	1	3	2	1	3	3	1	1	1
156	2	2	2	2	1	2	1	2	3	2	2	2	1
157	4	4	4	0	3	4	4	0	4	1	4	4	4
158	.	4	2	4	3	4	2	4	4	3	4	3	4
159	2	3	2	3	3	2	1	3	4	1	3	3	1
160	0	0	2	1	3	2	1	1	3	2	2	3	3
161	3	2	2	2	3	3	2	3	3	2	3	2	3
162	1	2	3	4	3	4	0	3	4	3	1	4	2
163	2	1	2	3	4	2	0	2	1	1	1	2	1
164	2	4	3	3	2	4	2	1	4	1	3	3	2
165	2	2	4	2	3	3	3	0	3	0	3	4	1
166	2	3	3	3	3	1	0	3	3	2	4	3	2
167	2	0	0	2	1	4	0	2	3	2	2	2	2
168	1	1	4	2	3	4	2	.	3	0	2	1	1
169	1	0	1	3	3	3	0	2	3	1	3	1	0
170	1	2	3	3	2	4	2	2	3	3	2	2	2
171	0	1	2	3	3	3	1	4	4	1	2	3	2
172	2	1	2	1	.	.	1	.	2	0	2	.	.
173	3	3	4	2	3	4	2	3	3	1	4	3	2
174	0	1	2	2	2	4	2	2	3	1	1	3	2
175	0	1	1	4	3	4	1	2	4	0	0	4	3
176	2	2	3	3	.	4	.	.	4	0	2	3	2
177	4	4	4	3	4	4	2	3	4	2	4	3	3
178	1	1	0	3	2	3	0	3	4	1	2	2	2
179	0	0	4	2	3	2	0	2	3	0	1	4	2
180	0	0	0	3	1	3	0	3	3	1	0	3	1
181	.	.	2	3	2	.	.	3	4	4	4	2	2
182	0	0	0	0	0	0	0	0	0	2	0	0	0
183	3	3	3	4	3	3	2	2	4	4	2	3	3
